# Supplementary material for: Environmental Enrichment as Part of the Improvement of the Welfare of Japanese Quails
Source: Animals (Basel). 2022 Aug 2;12(15):1963. doi: 10.3390/ani12151963 (PMC9367415; doi:10.3390/ani12151963)
Supplement: Supplementary file 1 [file animals-12-01963-s001.zip]

Archive with 1 entries (1 files):
- animals-1796374-supplementary.pdf
